# Supplementary material for: Introduction and impact of routine whole genome sequencing in the diagnosis and management of sarcoma
Source: Br J Cancer. 2024 Jul 12;131(5):860–9. doi: 10.1038/s41416-024-02721-8 (PMC11368954; doi:10.1038/s41416-024-02721-8)
Supplement: Supplementary file 1 — Clinical and molecular driver data [file 41416_2024_2721_MOESM1_ESM.xlsx]

## Sheet: Series Data
Case*	Age at WGS*	Site	Site group*	Primary or met*	Pre-genome diagnosis	Final diagnosis	Diagnosis group*	RT related	Neoadjuvant therapy*	Specimen type*	Purely for WGS*	Primary purpose of WGS*	SNVs*	Indels*	SVs*	TMB*	Signatures v2 (top three + %)*	Chord	SOC	Variant type	Technology	WGS concordance with previous testing	Domain	Drivers* (not cyto or Sig + only 2 hits per gene + not germline)	Gene/region	Gene*	Coordinates (GRCh38)	Transcript	Mutation	VAF/Change	Variant classification*	Classification
1	25	Retroperitoneum	Retroperitoneum	Primary	Sarcoma vs Wilm's tumour	Undifferentiated pleomorphic sarcoma (radiation related)	Undifferentiated pleomorphic sarcoma	Yes	Yes	Core biopsy	No	Diagnosis and therapy	5199	450	254	1.69	3/8/9- 26.7/15.9/12	HRD Proficient	TP53: c.326del p.(Phe109Serfs*14)	Somatic small variant	NGS	Concordant (detected)	1_somatic	3	TP53	TP53	17:7676042GA>G	ENST00000269305	c.326delT; p.(Phe109SerfsTer14)	0.33 (LOH)	Indel (truncating)	Pathogenic
																							1_somatic		RAD51	RAD51	15:40473993-41731327	ENST00000267868	del(15)(q15.1;q15.1)	LOSS(0)	Hom Del	Pathogenic
																							1_somatic		ATRX	ATRX	X:77512901-77768314	ENST00000373344	del(X)(q21.1;q21.1)	LOSS(0)	Hom Del	Pathogenic
2	47	Skin (flank)	Skin	Metastasis	Extraskeletal myxoid chondrosarcoma	Extraskeletal Myxoid Chondrosarcoma	Rare translocation sarcoma	No	Yes	Excision biopsy	Yes	Therapy	3314	371	21	0.9	1/8/25- 23.1/15.2/13.8	HRD Proficient	EWSR1	Rearrangement	FISH	Concordant (detected)	1_somatic	3	EWSR1::NR4A3	EWSR1::NR4A3	22:29296927 9:99825734	ENST00000414183 ENST00000618101	t(9;22)(q31.1;q12.2)	Translocation (fusion)	Fusion	Pathogenic
																									PIK3CA	PIK3CA	3:179234296 C>T	ENSP00000263967	c.3139C>T p.His1047Tyr	0.3	SNV (Missense)	Pathogenic
																									RPL5	RPL5	1:92833636 GACAA>G	ENST00000370321	c.169_172delAACA p.Asn57GlufsTer12	0.16	Indel (truncating)	Pathogenic
3	62	Soft Tissue (pelvis)	Soft Tissue	Metastasis	Leiomyosarcoma (uterine)	Leiomyosarcoma (uterine)	Leiomyosarcoma	No	Yes	Core biopsy	Yes	Therapy	14647	1632	1087	4.01	3/8/12- 33.2/28.2/8.5	HRD Deficent				Novel	1_somatic	3	BRCA2	BRCA2	13:30705517-33106045	ENST00000544455	del(13)(q12.3;q13.1)	LOSS(0)	Hom Del	Pathogenic
																						Novel	1_somatic		RB1	RB1	13:48221844-50532189	ENST00000267163	del(13)(q14.2;q14.3)	LOSS(0)	Hom Del	Pathogenic
																						Novel	1_somatic		ATRX	ATRX	X:77633153-77634863	ENST00000373344	Xq21.1	Rearrangement (disruptive)	Disruptive SV (rearrangement)	Likely pathogenic
																						Novel	Cyto		HRD	HRD	N/A	N/A	Signature 3- 33%	Signature	Signature	Pathogenic
4	45	Bone (pelvis)	Bone	Primary	Undifferentiated non-Haem malignancy, including dedifferentiated GIST	Undifferentiated pleomorphic sarcoma	Undifferentiated pleomorphic sarcoma	No	Yes	Core biopsy	No	Diagnosis and therapy	8333	449	2108	2.8	3/1/18- 27.1/9.7/9.6	HRD Proficient	-	Somatic small variant	NGS hotspots	Concordant (undetected)	-		-	-	-	-	-	-		-
																			SS18	Rearrangement	FISH	Concordant (undetected)	-		-	-	-	-	-	-		-
																			PDGFRA::NOTCH2	Fusion	RNA fusion panel	Concordant (detected)	1_somatic	6	PDGFRA	PDGFRA	4:54080923-54254095	ENST00000257290	dup(4)(q12;q12)	GAIN(61)	Amp	Pathogenic
																			MDM2	Gain	FISH	Concordant (detected)	1_somatic		MDM2	MDM2	12:68519256-69414659	ENST00000258149	dup(12)(q15;q15)	GAIN(7)	Amp	Pathogenic
																						Novel	1_somatic		NRAS	NRAS	1:114578371-114874775	ENST00000369535	dup(1)(p13.2;p13.2)	GAIN(44)	Amp	Likely pathogenic
																						Novel	1_somatic		KIT	KIT	4:54484766-55097992	ENST00000288135	dup(4)(q12;q12)	GAIN(35)	Amp	Likely pathogenic
																						Novel	1_somatic		STAT6	STAT6	12:56545481-57242667	ENST00000300134	dup(12)(q13.3;q13.3)	GAIN(7)	Amp	Likely pathogenic
																						Novel	1_somatic		ERG	ERG	21:38033016-39517169	ENST00000417133	dup(21)(q22.13;q22.2)	GAIN(7)	Amp	Uncertain
5	41	Skin (arm)	Skin	Metastasis	Leiomyosarcoma (abdominal cavity)	Molecular features favouring DDLS	Liposarcoma	No	Yes	Excision biopsy	Yes	Therapy	6515	899	1070	1.96	3/8/12- 34/15.7/11	HRD Proficient		Somatic small variant	NGS hotspots	Concordant (undetected)	-		-	-	-	-	-	-		-
																						Novel	1_somatic	6	BRCA1	BRCA1	17:43074427CCTCTT>C	ENST00000357654ENSP00000350283	c.4574_4578del5p.Gln1525ArgfsTer4	0.36	Indel (truncating)	Likely pathogenic
																						Novel	2_somatic		PER1	PER1	17:8146974ACATCCTTACAGAT>A	ENST00000317276ENSP00000314420	c.1645_1657del13p.Ile549CysfsTer4	0.38	Indel (truncating)	Uncertain
																						Novel	2_somatic		JUN	JUN	1:58728573-59776317	ENST00000371222	dup(1)(p32.1;p32.1)	GAIN(68)	Amp	Pathogenic
																						Novel	1_somatic		CDK4	CDK4	12:57681071-57825311	ENST00000257904	dup(12)(q13.3;q14.1)	GAIN(40)	Amp	Pathogenic
																						Novel	2_somatic		HMGA2	HMGA2	12:65869095-66084879	ENST00000403681	dup(12)(q14.3;q14.3)	GAIN(17)	Amp	Pathogenic
																						Novel	1_somatic		MDM2	MDM2	12:68564819-68987239	ENST00000258149	dup(12)(q15;q15)	GAIN(32)	Amp	Pathogenic
6	17	Soft tissue (perineum)	Soft tissue	Primary	Alveolar Rhabdomyosarcoma	Alveolar Rhabdomyosarcoma	Rhabdomyosarcoma	No	No	Core biopsy	No	Diagnosis and therapy	1691	131	105	0.66	1/8/18- 32.8/25.4/23.1	HRD Proficient	PAX7	Rearrangement	FISH	Concordant (undetected)	-		-	-	-	-	-	-		-
																			PAX3	Rearrangement	FISH	Concordant (undetected)	-		-	-	-	-	-	-		-
																			PAX3::FOXO1	Fusion	FISH	Concordant (detected)	1_somatic	3	PAX3::FOXO1	PAX3::FOXO1	2:222207722 13:40601359	ENST00000350526 ENST00000379561	t(2;13)(q36.1;q14.11)	Translocation (fusion)	Fusion	Pathogenic
																						Novel	1_somatic		MYCN	MYCN	2:15240618-16520699	ENST00000281043	dup(2)(p24.3;p24.2)	GAIN(79)	Amp	Likely pathogenic
																						Novel	1_somatic		ARID1A	ARID1A	1:15395279 1:26773275	ENST00000324856 ENST00000324856	1p36.11	Inversion (disruptive)	Disruptive SV (inversion)	Uncertain
7	33	Retroperitoneum	Retroperitoneum	Primary	Schwannoma vs MPNST	Schwannoma	Benign neural tumour	No	No	Core biopsy	No	Diagnosis and therapy	821	45	6	0.42	17/1/9- 28.6/21/15.3	HRD Proficient				Novel	3_somatic	1	SOX10	SOX10	22:37978044G>GGTACTT	ENST00000396884ENSP00000380093	c.514_519dup6p.Lys172_Tyr173dup	0.33	Indel (inframe duplication)	Pathogenic
																						Novel	Cyto		Chr17	Chr17	-	-	-	Gain	Cytogenetic	Uncertain
																						Novel	Cyto		Chr18	Chr18	-	-	-	Gain	Cytogenetic	Uncertain
8	24	Mediastinum	Mediastinum	Primary	Synovial sarcoma	Synovial sarcoma	Synovial sarcoma	No	No	Core biopsy	No	Diagnosis and therapy	2851	325	48	0.84	1/8/3- 27.9/27.7/16	HRD Proficient	SS18:SSX2	Fusion	RNA fusion panel	Concordant (detected)	1_somatic	1	SS18::SSX2	SS18::SSX2	18:26024191 X:52701033	ENST00000415083 ENST00000336777	t(18;X)(q11.2;p11.22)	Translocation (fusion)	Fusion	Pathogenic
9	27	Meninges	Meninges	Primary	Malignant meningioma	KMT2A rearranged sarcoma	Rare translocation sarcoma	No	No	Resection	No	Diagnosis and therapy	2755	246	210	0.72	3/9/1- 19.1/13.1/12.7	HRD Proficient	ATRX	Loss	IHC	Concordant (undetected)	-		-	-	-	-	-	-		-
																			SOX10	Gain	IHC	Concordant (undetected)	-		-	-	-	-	-	-		-
																			TP53	Somatic small variant	IHC	Concordant (undetected)	-		-	-	-	-	-	-		-
																			MYOD1	Gain	IHC	Concordant (undetected)	-		-	-	-	-	-	-		-
																			EWSR1	Rearrangement	FISH	Concordant (undetected)	-		-	-	-	-	-	-		-
																			CDKN2A	Loss	Methylation array	Concordant (detected)	1_somatic	5	CDKN2A	CDKN2A	9:21827681-22000595	ENST00000304494	del(9)(p21.3;p21.3)	LOSS(0)	Hom Del	Pathogenic
																						Novel	1_somatic		PTEN	PTEN	10:87931048G>T	ENST00000371953ENSP00000361021	c.212G>Tp.Cys71Phe	0.12	SNV (Missense)	Uncertain
																						Novel	1_somatic		YAP1::KMT2A::YAP1	YAP1::KMT2A::YAP1	11:102207143- 118480610	ENST00000282441 ENST00000534358	11q23.3 11q22.1	Complex rearrangement (fusion)	Fusion	Pathogenic
																						Novel	1_somatic		MDM2	MDM2	12:60798072- 75331542	ENST00000258149	dup(12) (q14.1;q21.2)	GAIN(5)	Amp	Likely pathogenic
																						Novel	1_somatic		CDK4	CDK4	12:57448979- 59823650	ENST00000257904	dup(12) (q13.3;q14.1)	GAIN(5)	Amp	Likely pathogenic
10	56	Lung	Lung	Metastasis	Undifferentiated pleomorphic sarcoma	Undifferentiated pleomorphic sarcoma	Undifferentiated pleomorphic sarcoma	No	Yes	Excision biopsy	No	Diagnosis and therapy	10405	610	654	2.68	8/3/12- 46.1/16.1/9.4	HRD Proficient				Novel	1_somatic	7	TP53	TP53	17:7670700G>A	ENST00000269305ENSP00000269305	c.1009C>Tp.Arg337Cys	0.61	SNV (Missense)	Pathogenic
																						Novel	1_somatic		RB1	RB1	13:48465266-48465478	ENST00000267163	13q14.2	Deletion (disruptive)	Disruptive SV (deletion)	Pathogenic
																						Novel	1_somatic		ATRX	ATRX	X:77680155 X:83903906	ENST00000373344 N/A	Xq21.1	Inversion (disruptive)	Disruptive SV (inversion)	Pathogenic
																						Novel	1_somatic		ATRX	ATRX	X:77693676 X:79990178	ENST00000373344 N/A	Xq21.1	Inversion (disruptive)	Disruptive SV (inversion)	Pathogenic
																						Novel	1_somatic		PTEN	PTEN	10:87816944-88318618	ENST00000371953	del(10)(q23.31;q23.31)	LOSS(0)	Hom Del	Pathogenic
																						Novel	3_somatic		VGLL3	VGLL3	3:86586328-87213094	ENST00000398399	dup(3)(p12.1;p11.2)	GAIN(18)	Amp	Likely pathogenic
																						Novel	3_somatic		EPHA3	EPHA3	3:89142942-89507365	ENST00000336596	dup(3)(p11.1;p11.1)	GAIN(18)	Amp	Likely pathogenic
11	52	Breast	Breast	Primary	Sarcoma vs metaplastic breast cancer	Undifferentiated pleomorphic sarcoma	Undifferentiated pleomorphic sarcoma	Yes	No	Resection	No	Diagnosis and therapy	10680	609	1062	2.11	17/28/9- 43.5/25/7.2	HRD Proficient	MYOD1	Gain	IHC	Concordant (undetected)	-		-	-	-	-	-	-		-
																			ALK	Gain	IHC	Concordant (undetected)	-		-	-	-	-	-	-		-
																						Novel	1_somatic	4	TP53	TP53	17:7674872T>G	ENST00000269305ENSP00000269305	c.659A>Cp.Tyr220Ser	0.43	SNV (Missense)	Pathogenic
																						Novel	1_somatic		PDGFRA	PDGFRA	4:52824091-54312298	ENST00000257290	dup(4)(q12;q12)	GAIN(19)	Amp	Pathogenic
																						Novel	1_somatic		KIT	KIT	4:54312298-54700497	ENST00000288135	dup(4)(q12;q12)	GAIN(26)	Amp	Pathogenic
																						Novel	1_somatic		CDKN2A	CDKN2A	9:21786436-23574253	ENST00000304494	del(9)(p21.3;p21.3)	LOSS(0)	Hom Del	Pathogenic
12	74	Soft tissue (chest wall)	Soft tissue	Metastasis	Solitary fibrous tumour	Solitary fibrous tumour	Solitary fibrous tumour	No	Yes	Excision biopsy	Yes	Therapy	3507	220	34	1.11	1/3/8- 29.4/24.4/13.4	HRD Proficient	STAT6	Gain	IHC	Concordant (detected)	1_somatic	2	NAB2::STAT6	NAB2::STAT6	12:57092982 12:57115506	ENST00000300131 ENST00000556155	12q13.3	Inversion (fusion)	Fusion	Pathogenic
																						Novel	LowEVS		TERT	TERT	5:1295113 G>A	ENST00000310581	c.-124C>T (C228T)	0.36	SNV (promoter)	Pathogenic
13	51	Pancreas	Abdominal organs	Primary	Leiomyosarcoma	Leiomyosarcoma (Pancreas)	Leiomyosarcoma	Yes	No	Resection	No	Therapy	4471	415	274	1.18	3/1/8- 31.7/13.6/11.7	HRD Proficient	MYOD1	Gain	IHC	Concordant (undetected)	-		-	-	-	-	-	-		-
																						Novel	1_somatic	5	PTEN	PTEN	10:87957999CAG>C	ENST00000371953ENSP00000361021	c.783_784delGAp.Asn262GlnfsTer35	0.08	Indel (truncating)	Pathogenic
																						Novel	1_somatic		PTEN	PTEN	10:86760600-88938171	ENST00000371953	del(10)(q23.2;q23.31)	Deletion (disruptive)	Disruptive SV (deletion)	Pathogenic
																						Novel	1_somatic		TP53	TP53	17:7633889-7797106	ENST00000269305	dup(3)(p12.1;p11.2)	LOSS(0)	Hom Del	Pathogenic
																						Novel	1_somatic		RB1	RB1	13:48130852-48346841	ENST00000267163	del(13)(q14.2;q14.2)	LOSS(0)	Hom Del	Pathogenic
																						Novel	3_somatic		MYOCD	MYOCD	17:12634634-12879153	ENST00000425538	dup(17)(p12;p12)	GAIN(15)	Amp	Pathogenic
14	36	Stomach	Abdominal organs	Primary	Low grade tumour of likely mesenchymal origin	GLI1 -altered soft tissue tumour	Rare translocation sarcoma	No	No	Resection	No	Diagnosis and therapy	1885	91	55	0.51	8/1/16- 26.1/26.1/11.3	HRD Proficient	ACTB::GLI1	Fusion	RNA fusion panel	Concordant (detected)	3_somatic	1	ACTB::GLI1	ACTB::GLI1	7:5529725 [12:57465205[C	ENST00000331789 ENST00000228682	t(7;12)(p22.1;q13.3)	Translocation (fusion)	Fusion	Pathogenic
15	73	Soft tissue (neck)	Soft tissue	Primary	Spindle cell lipoma	Spindle cell lipoma	Benign lipomatous tumour	No	No	Core biopsy	No	Diagnosis and therapy	4316	123	49	0.78	25/1/22- 15.3/15.2/12	HRD Proficient				Novel	1_somatic	2	13q	13q	6:80212377 ]13:40632254]T	ENST00000356489 ENST00000379561	t(6;13)(q14.1;q14.11)	Translocation (fusion)	Disruptive SV (rearrangement)	Pathogenic
																						Novel	Cyto		13q	13q	-	-	-	LOSS(1)	Cytogenetic	Pathogenic
16	74	Retroperitoneum	Retroperitoneum	Primary	Poorly differentiated carcinoma	Mesothelioma	Non-sarcoma malignancy	No	No	Core biopsy	No	Diagnosis and therapy	1719	105	27	0.87	1/16/8- 17.9/16.9/13.7	HRD Proficient	-	Fusion	RNA fusion panel	Concordant (undetected)	-		-	-	-	-	-	-		-
																			MYOD1	Gain	IHC	Concordant (undetected)	-		-	-	-	-	-	-		-
																						Novel	1_somatic	2	TP53	TP53	17:7675178A>G	ENST00000269305ENSP00000269305	c.434T>Cp.Leu145Pro	0.34	SNV (Missense)	Likely pathogenic
																						Novel	2_somatic		NF2	NF2	22:29681476C>T	ENST00000338641ENSP00000344666	c.1612C>Tp.Gln538Ter	0.32	SNV (Nonsense)	Pathogenic
																						Novel	Cyto		Genomic near haploidisation	Genomic near haploidisation	-	-	-	Genomic near haploidisation	Cytogenetic	-
17	35	Bone (Humerus)	Bone	Primary	High grade sarcoma with possible BCOR alteration	Osteosarcoma	Osteosarcoma	No	No	Core biopsy	No	Diagnosis and therapy	16872	1145	1898	3.95	8/3/17- 25.2/23.5/11.8	HRD Proficient	BCOR::CCNB3	Fusion	RT-PCR	Concordant (undetected)	-		-	-	-	-	-	-		-
																			SS18	Rearrangement	FISH	Concordant (undetected)	-		-	-	-	-	-	-		-
																				Fusion	RNA fusion panel	Concordant (undetected)	-		-	-	-	-	-	-		-
																						Novel	1_somatic	11	TP53_CTC1	TP53	17:7682016 17:8236934	ENST00000269305 ENST00000315684	17p13.1	Inversion (disruptive)	Disruptive SV (inversion)	Pathogenic
																						Novel	1_somatic		N/A_TP53	TP53	5:36782632 ]17:7682013]T	N/A ENST00000269305	t(5;17)(p13.2;p13.1)	Translocation (disruptive)	Disruptive SV (rearrangement)	Pathogenic
																						Novel	1_somatic		PDGFRA	PDGFRA	4:53978913-55497474	ENST00000257290	dup(4)(q12;q12)	GAIN(24)	Amp	Likely pathogenic
																						Novel	1_somatic		KIT	KIT	4:53978913-55497474	ENST00000288135	dup(4)(q12;q12)	GAIN(24)	Amp	Likely pathogenic
																						Novel	1_somatic		ERBB4_N/A	ERBB4	2:212093191 5:10854331	ENST00000342788 N/A	t(2;5)(q34;p15.2)	Translocation (disruptive)	Disruptive SV (rearrangement)	Likely pathogenic
																						Novel	1_somatic		RICTOR	RICTOR	5:38058365-40126326	ENST00000357387	dup(5)(p13.2;p13.1)	GAIN(12)	Amp	Likely pathogenic
																						Novel	3_somatic		MYOCD	MYOCD	17:12244549-13833394	ENST00000425538	dup(17)(p12;p12)	GAIN(52)	Amp	Likely pathogenic
																						Novel	3_somatic		COPS3	COPS3	17:17256879-18099508	ENST00000268717	dup(17)(p11.2;p11.2)	GAIN(42)	Amp	Likely pathogenic
																						Novel	2_somatic		ARID1B_EP400	ARID1B	6:156843087 G[12:132063832[	ENST00000346085 ENST00000389561	t(6;12)(q25.3;q24.33)	Translocation (disruptive)	Disruptive SV (rearrangement)	Likely pathogenic
																						Novel	2_somatic		ARID1B_HSDL2	ARID1B	6:157112723 [9:112434810[A	ENST00000346085 ENST00000398805	t(6;9)(q25.3;q32)	Translocation (disruptive)	Disruptive SV (rearrangement)	Likely pathogenic
																						Novel	2_somatic		BCKDHB_ARID1B	ARID1B	6:80135286 6:157195481	ENST00000356489 ENST00000346085	6q14.1 6q25.3	Deletion (disruptive)	Disruptive SV (deletion)	Likely pathogenic
																						Novel	3_somatic		RABGAP1L_LSAMP	LSAMP	1:174848280 ]3:116284268]T	ENST00000251507 ENST00000490035	t(1;3)(q25.1;q13.31)	Translocation (disruptive)	Disruptive SV (rearrangement)	Likely pathogenic
																						Novel	3_somatic		LSAMP	LSAMP	3:115858117 3:115868619	ENST00000490035 ENST00000490035	3q13.31	Deletion (disruptive)	Disruptive SV (deletion)	Likely pathogenic
																						Novel	3_somatic		LSAMP	LSAMP	3:116081230 3:116221723	ENST00000490035 ENST00000490035	3q13.31	Deletion (disruptive)	Disruptive SV (deletion)	Likely pathogenic
																						Novel	3_somatic		LSAMP_N/A	LSAMP	3:116342912 3:116749418	ENST00000490035 N/A	3q13.31	Deletion (disruptive)	Disruptive SV (deletion)	Likely pathogenic
																						Novel	3_somatic		DLG2_N/A	DLG2	11:84696585 ]15:40143906]A	ENST00000376104 N/A	t(11;15)(q14.1;q15.1)	Translocation (disruptive)	Disruptive SV (rearrangement)	Likely pathogenic
																						Novel	3_somatic		DLG2_DLG2	DLG2	11:84777266 11:84777416	ENST00000376104 ENST00000376104	11q14.1	Deletion (disruptive)	Disruptive SV (deletion)	Likely pathogenic
18	64	Ovary	Abdominal organs	Metastasis	Spindle cell tumour (DD of SCST or ESS)	Endometrial stromal sarcoma (low grade)	Organ specific sarcoma	No	No	Resection	No	Therapy	3863	440	91	1.02	1/8/16- 26.2/25.3/10.8	HRD Proficient	JAZF1::SUZ12 (Came back after WGS)	Fusion	RNA fusion panel	Concordant (detected)	3_somatic	1	JAZF1_N/A	JAZF1_SUZ12	7:27881916 TGCC]17:31903110]	ENST00000283928 N/A	t(7;17)(p15.2;q11.2)	Translocation (fusion)	Fusion	Pathogenic
19	54	Retroperitoneum	Retroperitoneum	Primary	Liposarcoma (dedifferentiated)	Liposarcoma (dedifferentiated)	Liposarcoma	No	No	Core biopsy	No	Diagnosis and therapy	6697	345	697	2.02	16/1/8- 28.1/26.1/18.2	HRD Proficient	MDM2	Gain	FISH	Concordant (detected)	1_somatic	3	MDM2	MDM2	12:68770727-68881055	ENST00000258149	dup(12)(q15;q15)	GAIN(37)	Amp	Pathogenic
																						Novel	1_somatic		CDK4	CDK4	12:57696715-58026342	ENST00000257904	dup(12)(q13.3;q14.1)	GAIN(31)	Amp	Uncertain
																						Novel	2_somatic		HMGA2	HMGA2	12:65752993-65963550	ENST00000403681	dup(12)(q14.3;q14.3)	GAIN(6)	Amp	Uncertain
20	29	Soft tissue (thigh)	Soft tissue	Primary	Myxoid liposarcoma	Myxoid liposarcoma	Rare translocation sarcoma	No	Yes	Resection	No	Therapy	2147	140	113	0.81	8/3/1- 30.3/23.2/8.4	HRD Proficient	FUS::DDIT3	Fusion	RNA fusion panel	Concordant (detected)	1_somatic	5	FUS::DDIT3	FUS::DDIT3	12:57517939 G]16:31184462]	ENST00000346473 ENST00000254108	t(12;16)(q13.3;p11.2)	Translocation (fusion)	Fusion	Pathogenic
																						Novel	1_somatic		TERT	TERT	5:1295113G>A	ENST00000310581	c.-124C>T	0.37	SNV (promoter)	Pathogenic
																						Novel	1_somatic		TP53	TP53	17:7674954G>C	ENST00000269305ENSP00000269305	c.577C>Gp.His193Asp	0.83	SNV (Missense)	Pathogenic
																						Novel	1_somatic		TP53	TP53	17:141849-21307085	ENST00000269305	del(17)(p13.3;p11.2)	LOH(2)	LOH	Pathogenic
																						Novel	3_germline		RECQL4	RECQL4	8:144514982CA>C	ENST00000617875ENSP00000482313	c.1573delTp.Cys525AlafsTer33	Heterozygous	Indel (truncating)	Uncertain
																						Novel			Whole genome duplication	Whole genome duplication	-	-	-	Whole genome duplication	Cytogenetic
21	35	Breast	Breast	Primary	Angiosarcoma	Angiosarcoma	Malignant vascular neoplasm	No	Yes	Resection	No	Therapy	5131	453	59	5.06	17/28/1- 34.8/19.7/15.6	HRD Proficient				Novel	2_somatic	1	PLCG1	PLCG1	20:41166537GATGGGGCCTTCCTGGTGCGGAAGCGGA>G	ENST00000244007ENSP00000244007	c.2066_2092del27p.Gly689_Asn697del	0.09	Indel (inframe deletion)	Pathogenic
22	47	Breast	Breast	Primary	Malignant phyllodes tumour	Malignant phyllodes tumour	Organ specific sarcoma	No	No	Resection	No	Diagnosis and therapy	3546	303	116	3.68	17/1/3- 32.9/13/12.4	HRD Proficient				Novel	1_somatic	7	TP53	TP53	17:7675088C>T	ENST00000269305ENSP00000269305	c.524G>Ap.Arg175His	0.48	SNV (Missense)	Pathogenic
																						Novel	1_somatic		TERT	TERT	5:1295113G>A	ENST00000310581	c.-124C>T	0.27	SNV (promoter)	Pathogenic
																						Novel	1_somatic		PIK3CA	PIK3CA	3:179234297A>G	ENST00000263967ENSP00000263967	c.3140A>Gp.His1047Arg	0.38	SNV (Missense)	Pathogenic
																						Novel	2_somatic		RARA	RARA	17:40354348CCTT>C	ENST00000254066ENSP00000254066	c.857_859delTCTp.Phe286del	0.54	Indel (inframe deletion)	Pathogenic
																						Novel	2_somatic		BCOR	BCOR	X:40052300C>T	ENST00000378444ENSP00000367705	c.5077G>Ap.Ala1693Thr	0.35	SNV (Missense)	Uncertain
																						Novel	2_somatic		MED12::GRM4	MED12	6:34094008]X:71126328]T	ENST00000538487 ENST00000374080	6p21.31 Xq13.1	Translocation (fusion)	Disruptive SV (rearrangement)	Likely pathogenic
																						Novel	1_somatic		CDKN2A	CDKN2A	9:21954645-22169313	ENST00000304494	9p21.3 9p21.3	LOSS(0)	Hom Del	Pathogenic
																						Novel	Cyto		Whole genome duplication	Whole genome duplication	-	-	-	Whole genome duplication	Cytogenetic	-
23	37	Bone (humerus)	Bone	Primary	Synovial sarcoma	Synovial sarcoma	Synovial sarcoma	No	No	Incision biopsy	No	Diagnosis and therapy	2705	637	160	0.75	3/1/16- 29.2/26.1/12	HRD Proficient	-	-	-	Novel	1_somatic	3	TP53	TP53	17:7674961AG>A	ENST00000269305ENSP00000269305	c.569delCp.Pro190LeufsTer57	0.85	Indel (truncating)	Pathogenic
																			-	-	-	Novel	1_somatic		TP53	TP53	17:3904694-21307103	ENST00000269305	17p13.2 17p11.2	LOH(2)	LOH	Pathogenic
																			SS18::SSX1	Fusion	RNA fusion panel	Concordant (detected)	1_somatic		SS18::SSX1	SS18::SSX1	18:26020229 [X:48262463[A	ENST00000415083 ENST00000376919	18q11.2 Xp11.23	Translocation (fusion)	Fusion	Pathogenic
																			EWSR1	Rearrangement	FISH	Concordant (undetected)	-		-	-	-	-	-	-		-
																						Novel	-	0	Segmental CN alterations	Segmental CN alterations	-	-	-	Segmental CN alterations	Cytogenetic	Pathogenic
24	65	Soft tissue (head)	Soft tissue	Primary	Benign vascular malformation	PIK3CA mutant vascular malformation	Benign vascular neoplasm	No	No	Resection	No	Diagnosis and therapy	259	19	18	0.12	17/22/28- 33.2/20.3/9.8	Insufficient				Novel	1_somatic	1	PIK3CA	PIK3CA	3:179234297A>G	ENST00000263967ENSP00000263967	c.3140A>Gp.His1047Arg	0.05	SNV (Missense)	Pathogenic
25	67	Retroperitoneum	Retroperitoneum	Primary	Liposarcoma	Liposarcoma	Liposarcoma	No	No	Core biopsy	No	Diagnosis and therapy	3134	184	288	0.87	8/1/3- 32.8/18.1/14.7	HRD Proficient	MDM2	Gain	FISH	Concordant (detected)	1_somatic	3	MDM2	MDM2	12:68731055-69428909	ENST00000258149	12q15 12q15	GAIN(74)	Amp	Pathogenic
																						Novel	1_somatic		CDK4	CDK4	12:57624579-57920934	ENST00000257904	12q13.3 12q14.1	GAIN(58)	Amp	Pathogenic
																						Novel	2_somatic		TERT	TERT	5:1237289-2064347	ENST00000310581	5p15.33 5p15.33	GAIN(10)	Amp	Uncertain
26	32	Breast	Breast	Primary	Undifferentiated tumour (melanoma vs MBC vs sarcoma)	Metaplastic breast carcinoma	Non-sarcoma malignancy	No	Yes	Resection	No	Diagnosis and therapy	6646	630	653	2.17	3/8/1- 40.1/20.5/1	HRD Deficient	BRCA1: c.3700_3704del5 p.Val1234GlnfsTer8	Germline small variant	NGS	Concordant (detected)	3_germline	5	BRCA1	BRCA1	17:43091826GTTTAC>G	ENST00000357654ENSP00000350283	c.3700_3704del5p.Val1234GlnfsTer8	Heterozygous	Indel (truncating)	Pathogenic
																						Novel	1_somatic		BRCA1	BRCA1	17:41265859-46088002	ENST00000357654	17q21.2 17q21.31	LOH(3)	LOH	Pathogenic
																						Novel	1_somatic		TP53	TP53	17:7673802C>T	ENST00000269305ENSP00000269305	c.818G>Ap.Arg273His	0.93	SNV (Missense)	Pathogenic
																						Novel	1_somatic		TP53	TP53	17:6558461-21309077	ENST00000269305	17p13.1 17p11.2	LOH(2)	LOH	Pathogenic
																						Novel	1_somatic		CDKN2A	CDKN2A	9:19485334-22176715	ENST00000304494	9p22.1 9p21.3	LOSS(0)	Hom Del	Pathogenic
																									HRD	HRD				HRD	Signature
27	33	Lung	Lung	Metastasis	Undifferentiated sarcoma (UPS vs MPNST in NF1)	Undifferentiated pleomorphic sarcoma	Undifferentiated pleomorphic sarcoma	No	Yes	Core biopsy	No	Diagnosis and therapy	3686	215	250	0.96	3/1/18- 25.9/16.9/13.6	HRD Proficient	SPRED1	Germline small variant	NGS multi-gene panel	Concordant (undetected)	-		-	-	-	-	-	-		-
																			NF1: c.819_821del p.(Leu274del)	Germline small variant	NGS multi-gene panel	Concordant (detected)	3_germline	6	NF1	NF1	17:31182593 TCTC>T	ENST00000358273 ENSP00000351015	c.819_821delCCT p.Leu274del	Heterozygous	Indel (inframe deletion)	Likely pathogenic
																						Novel	1_somatic		CDK12	CDK12	17:39530707C>A	ENST00000447079ENSP00000398880	c.3864C>Ap.Ser1288Arg	0.14	SNV (Missense)	Uncertain
																						Novel	1_somatic		RB1	RB1	13:48456218TAAGATCTCCAAAGAAAA>T	ENST00000267163ENSP00000267163	c.1833_1849del17p.Ser612PhefsTer35	0.22	Indel (truncating)	Pathogenic
																						Novel	1_somatic		AKT2	AKT2	19:40043569-40782782	ENST00000392038	19q13.2 19q13.2	GAIN(12)	Amp	Likely pathogenic
																						Novel	2_somatic		CCNE1	CCNE1	19:27605488-30927162	ENST00000262643	19q11 19q12	GAIN(6)	Amp	Likely pathogenic
																						Novel	1_somatic		PTEN	PTEN	10:87956391 10:87962523	ENST00000371953 ENST00000371953	10q23.31	Duplication (disruptive)	Disruptive SV (duplication)	Likely pathogenic
																						Novel	1_somatic		Genomic near haploidisation	Genomic near haploidisation				Genomic near haploidisation	Cytogenetic	Likely pathogenic
28	54	Peritoneum	Abdominal cavity	Metastasis	Leiomyosarcoma	Leiomyosarcoma	Leiomyosarcoma	No	Yes	Core biopsy	Yes	Therapy	2647	246	123	1.21	3/1/16- 21.5/17.6/15.1	HRD Proficient				Novel	2_somatic	3	DNMT3A	DNMT3A	2:25248143GGCTGCTGCACA>G	ENST00000321117ENSP00000324375	c.738_748del11p.Val247HisfsTer2	0.83	Indel (truncating)	Pathogenic
																						Novel	1_somatic		RB1	RB1	13:48306639-50601397	ENST00000267163	13q14.2 13q14.3	LOSS(0)	Hom Del	Pathogenic
																						Novel	2_somatic		MAP2K4	MAP2K4	17:10574594-21884091	ENST00000415385	17p13.1 17p11.2	GAIN(20)	Amp	Pathogenic
																						Novel			Whole genome duplication	Whole genome duplication				Whole genome duplication	Cytogenetic	Pathogenic
29	62	Lung	Lung	Metastasis	Metastatic sarcoma (UPS vs MFS)	Myxofibrosarcoma	Myxofibrosarcoma	No	Yes	Resection	No	Diagnosis and therapy	6143	336	374	1.51	8/3/1- 24/22/13.6	HRD Proficient				Novel	3_somatic	2	EPHA3	EPHA3	3p11.13p11.1	ENST00000336596	partial coding sequence	GAIN(12)	Amp	Pathogenic
																						Novel	1_somatic		NF1	NF1	17q11.217q11.2	ENST00000358273	full transcript	LOSS(0)	Hom Del	Pathogenic
30	26	Soft tissue (arm)	Soft tissue	Primary	Plexiform fibrohistiocytic tumour	Plexiform fibrohistiocytic tumour	Unclassified sarcoma	No	No	Resection	No	Diagnosis and therapy	359	22	28	0.12	17/8/9- 29.9/25.3/11.8	Insufficient						0
31	56	Lymph node (inguinal)	Lymph node	Metastasis	Pleomorphic rhabdomyosarcoma	Pleomorphic rhabdomyosarcoma	Undifferentiated pleomorphic sarcoma	No	Yes	Core biopsy	Yes	Diagnosis and therapy	74784	175966	3449	43.03	6/1/26- 25.3/24/15	Cannot be assessed-MMR				Novel	1_somatic	3	TP53	TP53	17:7676043A>G	ENST00000269305ENSP00000269305	c.326T>Cp.Phe109Ser	0.86	SNV (Missense)	Pathogenic
																						Novel	1_somatic		MAP2K4	MAP2K4	17:12110376CTG>C	ENST00000415385ENSP00000410402	c.671_672delTGp.Val224GlufsTer31	0.23	Indel (truncating)	Likely pathogenic
																						Novel	1_somatic		NBN	NBN	8:89955283CT>C	ENST00000265433ENSP00000265433	c.1396delAp.Arg466GlyfsTer18	0.42	Indel (truncating)	Likely pathogenic
																						Novel	1_somatic		MMR deficiency	MMR deficiency	-	-	-	MMR	Signature	Pathogenic
32	57	Nerve (brachial plexus)	Soft tissue	Primary	Cellular schwannoma vs MPNST	Schwannoma (cellular)	Benign neural tumour	RT (?in field)	No	Core biopsy	No	Diagnosis and therapy	1568	87	14	0.45	1/8/16- 40.3/28.3/14.4	HRD Proficient				Novel	2_somatic	2	NF2	NF2	22:29636790CGGACTCT>C	ENST00000338641ENSP00000344666	c.157_163del7p.Thr53GlyfsTer68	0.34	Indel (truncating)	Pathogenic
																						Novel	2_somatic		NF2	NF2	22:20718130-50781237	ENST00000338641ENSP00000344666	full transcript	LOH (1)	LOH	Pathogenic
33	31	Abdominal cavity	Abdominal cavity	Primary	Fibromatosis	Fibromatosis	Desmoid fibromatosis	No	Yes	Core biopsy	No	Diagnosis and therapy	394	38	23	0.39	17/1/28- 33/16/14.6	Insufficient	CTNNB1 (OPA came back after WGS)	Gain	IHC	Concordant (detected)	1_somatic	1	CTNNB1	CTNNB1	3:41224633A>G	ENST00000349496ENSP00000344456	c.121A>Gp.Thr41Ala	0.39	SNV (Missense)	Pathogenic
34	74	Bone (humerus)	Bone	Primary	Osteosarcoma (fibroblastic)	Osteosarcoma (fibroblastic)	Osteosarcoma	No	No	Resection	No	Therapy	7048	459	479	1.54	8/3/12- 35.8/17.4/9.9	HRD Proficient				Novel	1_somatic	4	RB1	RB1	13:48367506TC>T	ENST00000267163ENSP00000267163	c.953delCp.Ser318LeufsTer14	0.86	Indel (truncating)	Pathogenic
																						Novel	1_somatic		RB1	RB1	13:43255301-69994881	ENST00000267163ENSP00000267163	Full transcript	LOH (2)	LOH	Pathogenic
																						Novel	1_somatic		TP53	TP53	17:7660368-7709295	ENST00000269305	Full transcript	Deletion (0)	Hom Del	Pathogenic
																						Novel	1_somatic		NF1	NF1	12:15797963-17:31248748	ENST00000358273	12p12.3- 17q11.2	Translocation (disruptive)	Disruptive SV (rearrangement)	Pathogenic
35	23	Bone (sacrum)	Bone	Primary	Epithelioid haemangioma	Epithelioid haemangioma	Benign vascular neoplasm	No	Yes	Core biopsy	Yes	Therapy	947	22	32	0.84	17/28/22- 34.7/21.3/13.7	Insufficient	FOSB	Gain	IHC	Concordant (detected)	3_somatic	1	ZFP36::FOSB	ZFP36::FOSB	19:39407343 19:45470106	ENST00000597629 ENST00000353609	19q13.32 19q13.2	Deletion (fusion)	Fusion	Pathogenic
																									ChrX	ChrX			ChrX	Loss (1)	Cytogenetic	Likely pathogenic
36	68	Skin (thigh)	Skin	Primary	Cutaneous spindle cell tumour	Benign fibrous histiocytoma	Rare translocation sarcoma	No	No	Core biopsy	No	Diagnosis and therapy	1622	113	34	0.84	8/16/30- 21.7/14.3/9.8	Insufficient				Novel	3_somatic	1	PDPN::PRKCB	PDPN::PRKCB	1:13615358,T[16:24105397	ENST00000617617 ENST00000303531	t(1;16)(p36.21;p12.2)	Translocation (fusion)	Fusion	Likely pathogenic
37	53	Bone (sacrum)	Bone	Metastasis	Prostate carcinoma vs radiation sarcoma	Metastatic prostate cancer	Non-sarcoma malignancy	RT (in field - yes) prostate and nodes treated	Yes	Core biopsy	No	Diagnosis and therapy	5793	1022	290	2.44	1/8/3- 28.8/26.3/17.1	HRD Proficient				Novel	1_somatic	6	TP53	TP53	17:7674894G>A	ENST00000269305ENSP00000269305	c.637C>Tp.Arg213Ter	0.7	SNV (Nonsense)	Pathogenic
																						Novel	2_somatic		FAT4	FAT4	4:125316884CCGCCACCGACTCGGACATCGGCTCAAACGGTGTGGACCACCGCT>C	ENST00000394329ENSP00000377862	c.475_518del44p.Ala159LeufsTer8	0.41	Indel (truncating)	Likely pathogenic
																						Novel	1_somatic		RB1	RB1	1:95468767 T[13:48408399[	N/A ENST00000267163	1p21.3 13q14.2	Translocation (disruptive)	Disruptive SV (rearrangement)	Pathogenic
																						Novel	1_somatic		RB1	RB1	13:48382334 13:48966526	ENST00000267163 N/A	13q14.2	Deletion (disruptive)	Disruptive SV (deletion)	Pathogenic
																						Novel	1_somatic		KPNA3::RB1	RB1	13:48412339 13:49778698	ENST00000378434,ENST00000267163 ENST00000261667	13q14.2	Inversion (disruptive)	Disruptive SV (inversion)	Pathogenic
																						Novel	1_somatic		RB1	RB1	13:18180398-48381660	ENST00000267163	13q11 13q14.2	LOH(2)	LOH	Pathogenic
																						Novel	1_somatic		TMPRSS2::ERG	TMPRSS2::ERG	21:38495436 21:41503040	ENST00000417133 ENST00000398585	21q22.3 21q22.2	Deletion (fusion)	Fusion	Pathogenic
																						Novel	2_somatic		KMT2C	KMT2C	7:152424799-13:48547708	ENST00000262189	7q36.1-13q14.2	Translocation (disruptive)	Disruptive SV (rearrangement)	Pathogenic
38	39	Bone (tibia)	Bone	Primary	Osteosarcoma	Osteosarcoma	Osteosarcoma	No	Yes	Resection	No	Therapy	5414	273	176	1.36	8/3/5- 35/16.9/16.7	HRD Proficient				Novel	1_somatic	4	MDM2	MDM2	12:68697484-69012130	ENST00000258149	12q15 12q15	GAIN(22)	Amp	Pathogenic
																						Novel	1_somatic		CDK4	CDK4	12:57081996-57816188	ENST00000257904	12q13.3 12q14.1	GAIN(21)	Amp	Pathogenic
																						Novel	2_somatic		IKBKB	IKBKB	8:41233852-43837418	ENST00000520810	8p11.21 8p11.1	GAIN(22)	Amp	Likely pathogenic
																						Novel	2_somatic		KAT6A	KAT6A	8:41233852-43837418	ENST00000396930	8p11.21 8p11.1	GAIN(22)	Amp	Likely pathogenic
39	65	Soft tissue (leg)	Soft tissue	Primary	Low grade myxoid spindle cell tumour	Sarcoma NOS	Unclassified sarcoma	No	No	Resection	No	Diagnosis and therapy	5837	423	97	1.3	8/18/1- 36/28.8/18.8	HRD Proficient				Novel	1_somatic	4	FGFR2	FGFR2	10:120245827-121672546	ENST00000457416	10q26.1210q26.13	GAIN(82)	Amp	Pathogenic
																						Novel	1_somatic		CDKN2A	CDKN2A	9:21905842-22279739	ENST00000304494	9p21.3 9p21.3	LOSS(0)	Hom Del	Pathogenic
																						Novel	1_somatic		PTEN	PTEN	10:87923141-10:87982285	ENST00000371953	10q23.31	Deletion (disruptive)	Disruptive SV (deletion)	Pathogenic
																							1_somatic		ATRX	ATRX	X:76877705-X:77687036	ENST00000373344	Xq21.1	Inversion (disruptive)	Disruptive SV (inversion)	Pathogenic
																						Novel			Genomic near haploidisation	Genomic near haploidisation				Genomic near haploidisation	Cytogenetic	Pathogenic
40	54	Retroperitoneum	Retroperitoneum	Primary	Leiomyosarcoma	Leiomyosarcoma	Leiomyosarcoma	No	No	Core biopsy	No	Diagnosis and therapy	3323	189	149	1.33	3/1/18- 22.9/22.2/19.6	HRD Proficient				Novel	1_somatic	3	RB1	RB1	2:96826975 13:48407688	ENST00000305510 ENST00000267163	2q11.2 13q14.2	Translocation (disruptive)	Disruptive SV (rearrangement)	Pathogenic
																						Novel	1_somatic		TP53	TP53	17:7659206-17:7675372	ENST00000269305	17p13.1	Deletion (disruptive)	Disruptive SV (deletion)	Pathogenic
																						Novel	1_somatic		RB1	RB1	13:32634302-114354103	ENST00000267163	13q13.1 - 13q34	LOSS(1)	Het loss	Likely pathogenic
41	28	Soft tissue (toe)	Soft tissue	Primary	Tenosynovial giant cell tumour	Tenosynovial giant cell tumour	Rare translocation sarcoma	No	No	Excision biopsy	No	Diagnosis and therapy	294	16	41	0.09	17/28/8- 33.6/28.2/10.6	Insufficient				Novel	1_somatic	1	CSF1::PIBF1	CSF1::PIBF1	1:109928092-13:72933143	ENST00000329608 ENST00000326291	1p13.3 13q22.1	Translocation (fusion)	Fusion	Pathogenic
42	24	Sinonasal	Sinonasal	Primary	Alveolar Rhabdomyosarcoma	Alveolar Rhabdomyosarcoma	Rhabdomyosarcoma	No	No	Incision biopsy	Yes	Diagnosis and therapy	2411	160	52	0.63	1/18/3- 18/17.9/17.4	HRD Proficient	PAX3::FOXO1	Fusion	RNA fusion panel	Concordant (detected)	1_somatic	1	PAX3::FOXO1	PAX3::FOXO1	2:222208480 13:40584944	ENST00000350526 ENST00000379561	intron_7/8 intron_1/2	Translocation (fusion)	Fusion	Pathogenic
43	73	Retroperitoneum	Retroperitoneum	Primary	Liposarcoma	Liposarcoma	Liposarcoma	No	No	Core biopsy	No	Diagnosis and therapy	3778	221	902	0.93	1/8/3- 27.9/17/14.4	HRD Proficient	MDM2	Gain	FISH	Concordant (detected)	1_somatic	3	CDK4	CDK4	12:57676929-57809857	ENST00000257904	12q13.3 12q14.1	GAIN(14)	Amp	Pathogenic
																						Novel	1_somatic		MDM2	MDM2	12:68752013-69103946	ENST00000258149	12q15 12q15	GAIN(24)	Amp	Pathogenic
																						Novel	2_somatic		HMGA2	HMGA2	12:65731778-65978118	ENST00000403681	12q14.3 12q14.3	GAIN(20)	Amp	Pathogenic
44	66	Bone (mandible)	Bone	Primary	Aneurysmal bone cyst	Aneurysmal bone cyst	Rare translocation sarcoma	No	No	Resection	No	Diagnosis and therapy	1734	105	35	0.45	1/8/16- 36.8/19.7/19.4	HRD Proficient	USP6	Fusion	RNA fusion panel	Concordant (detected)	1_somatic	2	ATF7IP::USP6	ATF7IP::USP6	12:14395088 17:5129734	ENST00000261168 ENST00000250066	12p13.1 17p13.2	Translocation (fusion)	Fusion	Pathogenic
																						Novel	1_somatic		USP6	USP6	17:141823-5154849	ENST00000250066	17p13.3 17p13.2	LOSS(1)	Het loss	Uncertain
45	27	Abdominal cavity	Abdominal cavity	Metastasis	2nd primary (carcinoma or sarcoma) vs Recurrent Wilm's	Wilm's	Non-sarcoma malignancy	RT ( likely in field)	Yes	Core biopsy	No	Diagnosis and therapy	5713	645	87	1.9	3/9/1- 30/22.1/19.3	HRD Proficient				Novel	2_somatic	5	ASXL1	ASXL1	20:32435605C>T	ENST00000375687ENSP00000364839	c.2893C>Tp.Arg965Ter	0.45	SNV (Nonsense)	Pathogenic
																						Novel	2_somatic		MYCN	MYCN	2:15942195C>T	ENST00000281043ENSP00000281043	c.131C>Tp.Pro44Leu	0.47	SNV (Missense)	Pathogenic
																						Novel	2_somatic		NONO	NONO	X:71291848G>A	ENST00000276079ENSP00000276079	c.224G>Ap.Arg75His	0.95	SNV (Missense)	Pathogenic
																						Novel	1_somatic		FBXW7	FBXW7	4:152326001C>CT	ENST00000281708	c.1644+5dupA	0.4	Indel (splice)	Likely pathogenic
																						Novel	2_somatic		AMER1	AMER1	X:63953129-64362683	ENST00000330258	Xq11.2 Xq11.2	LOSS(0)	Hom Del	Pathogenic
																						Novel	Cyto		1q	1q	-	-	-	GAIN(5)	Cytogenetic	-
46	61	Soft tissue (chest wall)	Soft tissue	Metastasis	Liposarcoma	Liposarcoma	Liposarcoma	No	Yes	Resection	No	Therapy	5580	283	1696	1.63	8/3/1- 33.7/20.4/13.9	HRD Proficient	MDM2	Gain	FISH	Concordant (detected)	1_somatic	3	MDM2	MDM2	12:68655332-69099983	ENST00000258149	12q15 12q15	GAIN(53)	Amp	Pathogenic
																						Novel	2_somatic		CDK4	CDK4	12:57715768-57774738	ENST00000257904	12q14.1 12q14.1	GAIN(49)	Amp	Pathogenic
																						Novel	2_somatic		HMGA2	HMGA2	12:65679563-65927413	ENST00000403681	12q14.3 12q14.3	GAIN(37)	Amp	Pathogenic
47	17	Lung	Lung	Metastasis	Osteosarcoma (chondroblastic)	Osteosarcoma (chondroblastic)	Osteosarcoma	No	Yes	Excision biopsy	No	Therapy	8602	350	1418	1.93	8/4/3- 32.9/13.4/11.7	HRD Proficient				Novel	2_somatic	3	PTEN	PTEN	10:87819526-89604075	ENST00000371953	10q23.31 10q23.31	LOSS(0)	Hom Del	Pathogenic
																						Novel	2_somatic		FAS	FAS	10:87819526-89604075	ENST00000355740	10q23.31 10q23.31	LOSS(0)	Hom Del	Pathogenic
																						Novel	2_somatic		RB1	RB1	13:48302757-48363176	ENST00000267163	13q14.2 13q14.2	LOSS(0)	Hom Del	Pathogenic
																						Novel	3_germline		MUTYH	MUTYH	1:45331556C>T	ENST00000450313ENSP00000408176	c.1187G>Ap.Gly396Asp	Heterozygous	SNV (Missense)	Pathogenic
																						Novel			Whole genome duplication	Whole genome duplication				Whole genome duplication	Cytogenetic	Pathogenic
48	22	Liver	Abdominal organs	Metastasis	Recurrent RMS vs melanoma vs MNGET	Malignant neuroectodermal gastrointestinal tumour	Rare translocation sarcoma	No	No	Core biopsy	No	Diagnosis and therapy	2985	263	64	1.94	1/8/3- 21.9/21.9/14.5	HRD Proficient				Novel	1_somatic	1	EWSR1::ATF1	EWSR1::ATF1	12:50812090 22:29288463	ENST00000262053 ENST00000414183	12q13.12 22q12.2	Translocation (fusion)	Fusion	Pathogenic
49	23	Soft tissue (neck)	Soft tissue	Primary	Myxoid tumour ?type	Myxoid tumour ?type	Unclassified sarcoma	No	No	Excision biopsy	No	Diagnosis and therapy	1012	47	83	0.33	1/8/17- 28/25.6/12.6	Insufficient				Novel
50	50	Soft tissue (thigh)	Soft tissue	Primary	Synovial sarcoma	Synovial sarcoma	Synovial sarcoma	No	No	Core biopsy	No	Therapy	2954	413	103	0.81	1/3/8- 37.3/25.2/9.8	HRD Proficient	SS18	Rearrangement	FISH	Concordant (detected)	1_somatic	1	SS18::SSX1	SS18::SSX1	18:26026472 X:48262468	ENST00000415083 ENST00000376919	18q11.2 Xp11.23	Translocation (fusion)	Fusion	Pathogenic
																						Novel	1_somatic		Segmental CN alterations	Segmental CN alterations				Segmental CN alterations	Cytogenetic	Pathogenic
51	35	Soft tissue (calf)	Soft tissue	Primary	Synovial sarcoma	Synovial sarcoma	Synovial sarcoma	No	Yes	Excision biopsy	No	Therapy	2514	271	141	1.02	8/1/3- 23.9/23.2/18	HRD Proficient	SS18	Rearrangement	FISH	Concordant (detected)	1_somatic	1	SS18::SSX2	SS18::SSX2	18:26028156 X:52702452	ENST00000415083 ENST00000336777	18q11.2 Xp11.22	Translocation (fusion)	Fusion	Pathogenic
																						Novel			Segmental CN alterations	Segmental CN alterations				Segmental CN alterations	Cytogenetic	Pathogenic
52	17	Soft tissue (abdominal wall)	Soft tissue	Primary	Desmoid fibromatosis	Desmoid fibromatosis	Desmoid fibromatosis	No	Yes	Core biopsy	No	Therapy	1322	597	111	0.84	3/5/8- 21.8/19.2/16.8	HRD Proficient	CTNNB1	Somatic small variant	NGS multi-gene panel	Concordant (detected)	1_somatic	1	CTNNB1	CTNNB1	3:41224633A>G	ENST00000349496ENSP00000344456	c.121A>Gp.Thr41Ala	0.39	SNV (Missense)	Pathogenic
53	36	Retroperitoneum	Retroperitoneum	Primary	Ganglioneuroma vs neurofibroma	Ganglioneuroma	Benign neural tumour	No	No	Core biopsy	No	Diagnosis and therapy	220	18	20	0.18	17/28/1- 31.7/13/12.3	Insufficient
54	62	Retroperitoneum	Retroperitoneum	Primary	Sarcoma (NOS) favouring DDLS	Sarcoma (NOS)	Unclassified sarcoma	No	No	Core biopsy	No	Diagnosis and therapy	4149	268	195	0.13	3/8/1- 34.4/11/10.8	HRD Proficient				Novel	2_somatic	2	PHF6	PHF6	X:134378027C>G	ENST00000332070ENSP00000329097	c.161C>Gp.Ser54Ter	0.12	SNV (Nonsense)	Likely pathogenic
																						Novel	2_somatic		PCM1	PCM1	8:17967020C>T	ENST00000325083ENSP00000327077	c.3262C>Tp.Gln1088Ter	0.18	SNV (Nonsense)	Uncertain
55	46	Bone (Humerus)	Bone	Primary	Favour undifferentiated carcinoma	Poorly differentiated tumour NOS	Malignancy of undetermined lineage	No	No	Core biopsy	No	Diagnosis and therapy	7285	1197	150	2.62	3/5/9- 26.9/20.2/14.8	HRD Proficient				Novel	2_somatic	7	EP300	EP300	22:41154995TTTTCAAA>T	ENST00000263253ENSP00000263253	c.3144_3150del7p.Phe1049GlnfsTer8	0.12	Indel (truncating)	Likely pathogenic
																									EP300	EP300				LOH (2)	LOH	Likely pathogenic
																						Novel	2_somatic		NF2	NF2	22:29674837G>GC	ENST00000338641ENSP00000344666	c.1344dupCp.Lys449GlnfsTer46	0.14	Indel (truncating)	Pathogenic
																									NF2	NF2				LOH (2)	LOH	Pathogenic
																						Novel	2_somatic		CDKN2A	CDKN2A	9:21816920-22151119	ENST00000304494	9p21.3 9p21.3	LOSS(0)	Hom Del	Pathogenic
																						Novel	2_somatic		CDKN2B	CDKN2B	9:21816920-22151119	ENST00000380142	9p21.3 9p21.3	LOSS(0)	Hom Del	Pathogenic
																						Novel	2_somatic		PDCD1LG2	PDCD1LG2	9:5170630-6528409	ENST00000397747	9p24.1	GAIN (8)	Amp	Uncertain
																						Novel	2_somatic		CD274	CD274	9:5170630-6528409	ENST00000381577	9p24.1	GAIN (8)	Amp	Uncertain
																						Novel	2_somatic		JAK2	JAK2	9:3724471-5170630	ENST00000381652	9p24.2 9p24.1	GAIN(14)	Amp	Pathogenic
56	16	Bone (cervical spine)	Bone	Primary	Osteosarcoma	Osteosarcoma	Osteosarcoma	No	No	Core biopsy	No	Therapy	5310	295	88	1.48	18/5/8- 25.9/18.5/14.2	HRD Proficient				Novel	2_somatic	4	RB1	RB1	13:48319396-48480552	ENST00000267163	13q14.2 13q14.2	LOSS(0)	Hom Del	Pathogenic
																						Novel	2_somatic		DMD	DMD	X:32268096 X:33074936	ENST00000357033 ENST00000357033	Xp21.1	Deletion (disruptive)	Disruptive SV (deletion)	Uncertain
																						Novel	2_somatic		DMD	DMD	X:32404772 X:33012737	ENST00000357033 ENST00000357033	Xp21.1	Deletion (disruptive)	Disruptive SV (deletion)	Uncertain
																						Novel	2_somatic		ELMO1::NF2	NF2	7:37268700 22:29667815	ENST00000310758 ENST00000338641	7p14.1 22q12.2	Translocation (disruptive)	Disruptive SV (rearrangement)	Pathogenic
																						Novel	2_somatic		N/A::NF2	NF2	1:40952257 22:29668591	N/A ENST00000338641	1p34.2 22q12.2	Translocation (disruptive)	Disruptive SV (rearrangement)	Pathogenic
																						Novel			Whole genome doubling	Whole genome doubling				Whole genome duplication	Cytogenetic	Pathogenic
57	64	Soft tissue (leg)	Soft tissue	Primary	Myxofibrosarcoma	Myxofibrosarcoma	Myxofibrosarcoma	No	No	Resection	No	Diagnosis and therapy	5665	280	420	1.33	8/3/1- 22.3/19.2/12.9	HRD Proficient				Novel	2_somatic	4	TP53	TP53	17:7673555C>A	ENST00000269305ENSP00000269305	c.973G>Tp.Gly325Ter	0.61	SNV (Nonsense)	Pathogenic
																						Novel	2_somatic		NF1	NF1	17:31156128T>G	ENST00000358273	c.204+2T>G	0.35	SNV (splice)	Pathogenic
																						Novel	2_somatic		TP53	TP53	17:7221641-7688860	ENST00000269305	17p13.1 17p13.1	LOSS(1)	Het loss	Pathogenic
																						Novel	2_somatic		NF1	NF1	17:28741346-31728623	ENST00000358273	17q11.2 17q11.2	LOSS(1)	Het loss	Pathogenic
																						Novel	2_somatic		CORIN::NF1	CORIN::NF1	4:47696496::17:31336978	ENST00000273857 ENST00000358273	4p12 17q11.2	Translocation (disruptive)	Disruptive SV (rearrangement)	Likely pathogenic
																						Novel	2_somatic		NF1:: PSMD11	NF1:: PSMD11	17:31339940::17:32465639	ENST00000358273 ENST00000261712	17q11.2	Translocation (disruptive)	Disruptive SV (rearrangement)	Likely pathogenic
58	61	Soft tissue (buttock)	Soft tissue	Primary	Solitary fibrous tumour	Solitary fibrous tumour	Solitary fibrous tumour	No	No	Resection	No	Therapy	3275	282	25	0.9	1/8/3- 25.7/19.5/12.6	HRD Proficient				Novel	2_somatic	1	NAB2::STAT6	NAB2::STAT6	12:57093995::12:57099631	ENST00000300131 ENST00000300134	12q13.3	Inversion (fusion)	Fusion	Pathogenic
59	18	Lung	Lung	Metastasis	Osteosarcoma	Osteosarcoma	Osteosarcoma	No	Yes	Resection	No	Therapy	7401	358	272	1.75	8/4/3- 36/10.5/9.1	HRD Proficient	TERT	Gain	WGS (Not SOC)	Concordant (detected)	2_somatic	3	TERT	TERT	5:1180708-1296882	ENST00000310581	5p15.33 5p15.33	GAIN(6)	Amp	Pathogenic
																			CCNE1	Gain	WGS (Not SOC)	Concordant (detected)	2_somatic		CCNE1	CCNE1	19:29700958-29956928	ENST00000262643	19q12 19q12	GAIN(32)	Amp	Pathogenic
																			TP53	Rearrangement	WGS (Not SOC)	Concordant (detected)	2_somatic		TP53	TP53	17:7682928 17:8019221	ENST00000269305	17p13.1	Deletion (disruptive)	Disruptive SV (deletion)	Pathogenic
																			TP53	Rearrangement	WGS (Not SOC)	Disconcordant (undetected)
																			FGFR1	Gain	WGS (Not SOC)	Disconcordant (undetected)
60	81	Bone (rib)	Bone	Primary	Angiosarcoma vs EH vs metastatic carcinoma	Epithelioid haemangioendothelioma	Malignant vascular neoplasm	No	No	Core biopsy	No	Diagnosis and therapy	4269	373	88	1.05	5/8/1- 27.8/26.3/12.5	HRD Proficient				Novel	1_somatic	1	WWTR1::CAMTA1	WWTR1::CAMTA1	1:7649282::3:149556733	ENST00000303635 ENST00000360632	1p36.23 3q25.1	Translocation (fusion)	Fusion	Pathogenic
61	51	Soft tissue (knee)	Soft tissue	Primary	SRF rearranged tumour	SRF rearranged tumour	Rare translocation sarcoma	No	No	Resection	No	Diagnosis and therapy	3289	575	168	0.87	8/3/5- 27.6/12.6/9.6	HRD Proficient	SRF::ARNTL2	Fusion	RNA fusion panel	Concordant (detected)	1_somatic	3	SRF::ARNTL2	SRF::ARNTL2	6:43177091::12:27403200	ENST00000265354 ENST00000266503	6p21.1 12p11.23	Translocation (fusion)	Fusion	Pathogenic
																						Novel	2_somatic		ARID1A	ARID1A	1:26697491G>GC	ENST00000324856ENSP00000320485	c.1092dupCp.Gly365ArgfsTer35	0.45	Indel (truncating)	Pathogenic
																						Novel	2_somatic		RB1	RB1	13:48391183 13:48582146	ENST00000267163 N/A	13q14.2	Deletion (disruptive)	Disruptive SV (deletion)	Pathogenic
62	74	Skin (face)	Skin	Metastasis	Leiomyosarcoma	Leiomyosarcoma	Leiomyosarcoma	No	Yes	Excision biopsy	Yes	Therapy	5732	264	78	1.02	8/3/1- 33.3/20/9.3	HRD Proficient				Novel	2_somatic	1	TP53	TP53	17:7673787G>C	ENST00000269305ENSP00000269305	c.833C>Gp.Pro278Arg	0.42	SNV (missense)	Pathogenic
63	40	Soft tissue (leg)	Soft tissue	Primary	Undifferentiated pleomorphic sarcoma	Undifferentiated pleomorphic sarcoma	Undifferentiated pleomorphic sarcoma	No	No	Core biopsy	No	Diagnosis and therapy	7462	425	508	2.29	12/8/3- 22.1/16.7/15.5	HRD Proficient				Novel	2_somatic	10	TP53	TP53	17:7675088C>T	ENST00000269305ENSP00000269305	c.524G>Ap.Arg175His	0.47	SNV (missense)	Pathogenic
																						Novel	2_somatic		PDGFRA	PDGFRA	4:53356644,4:54949239	ENST00000257290	4q124q12	GAIN(17)	Amp	Pathogenic
																						Novel	2_somatic		KIT	KIT	4:53356644,4:54949239	ENST00000288135	4q124q12	GAIN(17)	Amp	Pathogenic
																						Novel	2_somatic		KDR	KDR	4:54949239,4:55903945	ENST00000263923	4q124q12	GAIN(9)	Amp	Pathogenic
																						Novel	2_somatic		CCND3	CCND3	6:40545076,6:43625569	ENST00000372991	6p21.16p21.1	GAIN(11)	Amp	Pathogenic
																						Novel	2_somatic		CD274	CD274	9:4959740,9:5481608	ENST00000381577	9p24.19p24.1	GAIN(15)	Amp	Pathogenic
																						Novel	2_somatic		PDCD1LG2	PDCD1LG2	9:5481608,9:7380927	ENST00000397747	9p24.19p24.1	GAIN(18)	Amp	Pathogenic
																						Novel	2_somatic		CCND2	CCND2	12:4171751,12:4368627	ENST00000261254	12p13.3212p13.32	GAIN(8)	Amp	Pathogenic
																						Novel	2_somatic		JAK2	JAK2	9:4959740,9:5481608	ENST00000381652	9p24.19p24.1	GAIN(15)	Amp	Pathogenic
																						Novel	2_somatic		CDKN2A	CDKN2A	9:20214978,9:26741345	ENST00000304494	9p21.39p21.2	LOSS(0)	Hom Del	Pathogenic
64	78	Soft tissue (leg)	Soft tissue	Primary	Undifferentiated pleomorphic sarcoma	Undifferentiated pleomorphic sarcoma	Undifferentiated pleomorphic sarcoma	No	No	Resection	No	Diagnosis and therapy	7708	600	892	2.32	8/1/3- 30.1/23.5/21.9	HRD Proficient				Novel	2_somatic	5	PIK3CA	PIK3CA	3:179218294G>A	ENST00000263967ENSP00000263967	c.1624G>A p.Glu542Lys	0.29	SNV (missense)	Pathogenic
																						Novel	2_somatic		ATRX	ATRX	X:77523267ATACTCAGCCCAAGCTGCTTTTCTTTCTTCTTCAGTCAAC>A	ENST00000373344ENSP00000362441	c.6795_6833del39 p.Glu2265_Tyr2278delinsAsp	0.25	Indel (inframe deletion)	Likely pathogenic
																						Novel	2_somatic		N/A::NF1	NF1	17:22084732,17:31128557	N/A::ENST00000358273	17p11.2-17q11.2	Tandem Duplication (disruptive)	Disruptive SV (duplication)	Pathogenic
																						Novel	2_somatic		TP53	TP53	17:7598142,17:7676580	ENST00000269305	17p13.1-17p13.1	Deletion (disruptive)	Disruptive SV (deletion)	Pathogenic
																						Novel	2_somatic		N/A::TP53	TP53	4:144221002,17:7676312	N/A::ENST00000269305	4q31.21-17p13.1	Translocation (disruptive)	Disruptive SV (rearrangement)	Pathogenic
65	17	Mediastinum	Mediastinum	Metastasis	Undifferentiated pleomorphic sarcoma	NTRK rearranged mesenchymal neoplasm	Rare translocation sarcoma	No	No	Resection	No	Diagnosis and therapy	6307	575	1252	1.39	8/3/9- 25/18.7/13.9	HRD Proficient				Novel	2_somatic	3	TP53	TP53	17:7673803G>A	ENST00000269305ENSP00000269305	c.817C>Tp.Arg273Cys	0.56	SNV (missense)	Pathogenic
																						Novel	1_somatic		TPR::NTRK1	TPR::NTRK1	1:186355846::1:156875502	ENST00000367478::ENST00000524377	1q23.1-1q31.1	Inversion (fusion)	Fusion	Pathogenic
																						Novel	2_somatic		CDKN2A	CDKN2A	9:21204362,9:22493393	ENST00000304494	9p21.3-9p21.3	LOSS(0)	Hom Del	Pathogenic
66	52	Liver	Abdominal organs	Metastasis	CUP vs UPS	Osteosarcoma	Osteosarcoma	No	No	Core biopsy	Yes	Diagnosis and therapy	6452	350	203	1.48	8/3/12- 44.6/25.4/8.5	HRD Proficient				Novel	2_somatic	6	RB1	RB1	13:48307290G>T	ENST00000267163ENSP00000267163	c.148G>Tp.Glu50Ter	0.86	SNV (nonsense)	Pathogenic
																						Novel	2_somatic		ATRX	ATRX	X:77600570CAAAAGAA>C	ENST00000373344	c.5567-13_5567-7del7	0.79	Indel (splice)	Likely pathogenic
																						Novel	2_somatic		TP53::N/A	TP53	17:7677645,17:49683048	ENST00000269305::N/A	17p13.1-17q21.33	Inversion (disruptive)	Disruptive SV (inversion)	Pathogenic
																						Novel	2_somatic		TP53::N/A	TP53	17:7684835,19:47253851	ENST00000269305::N/A	17p13.1-19q13.32	Translocation (disruptive)	Disruptive SV (rearrangement)	Pathogenic
																						Novel	2_somatic		NF2	NF2	22:25524380,22:37812296	ENST00000338641	22q12.1-22q13.1	LOSS(1)	Het loss	Pathogenic
																						Novel	2_somatic		CCNE1	CCNE1	19:29574359,19:29957641	ENST00000262643	19q12-19q12	GAIN(7)	Amp	Pathogenic
																						Novel	2_somatic		MCRIP1::NF2	NF2	17:81831193::22:29631320	ENST00000538396::ENST00000338641	17q25.3-22q12.2	Translocation (disruptive)	Disruptive SV (rearrangement)	Pathogenic
																						Novel	2_somatic		N/A::NF2	NF2	19:3580338,22:29631195	N/AENST00000338641	19p13.322q12.2	Translocation (disruptive)	Disruptive SV (rearrangement)	Pathogenic
67	86	Soft tissue (back)	Soft tissue	Primary	Sarcoma (NOS)	EWSR1::FEV1 fused soft tissue tumour	Rare translocation sarcoma	No	No	Resection	No	Diagnosis and therapy	3800	773	120	1.39	1/8/9- 31.4/21.2/11.3	HRD Proficient	IDH1	Somatic small variant	NGS multi-gene panel	Concordant (detected)	1_somatic	2	IDH1	IDH1	2:208248389;G>A	ENST00000345146;ENSP00000260985	c.394C>T;p.Arg132Cys	0.48	SNV (missense)	Pathogenic
																			No fusion	Fusion	RNA fusion panel	Disconcordant (detected)	1_somatic		EWSR1::FEV1	EWSR1	2:218985113;22:29287255	ENST00000295727;ENST00000414183	2q35-22q12.2	Translocation (fusion)	Fusion	Pathogenic
